# Supplementary material for: Pituitary Adenylate Cyclase-Activating Polypeptide (PACAP) Protects Striatal Cells and Improves Motor Function in Huntington’s Disease Models: Role of PAC1 Receptor
Source: Front Pharmacol. 2022 Jan 28;12:797541. doi: 10.3389/fphar.2021.797541 (PMC8832515; doi:10.3389/fphar.2021.797541)
Supplement: Supplementary file 2 [file Table1.XLSX]

## Sheet: MTT
	n1					n2
	Q7		Q111			Q7		Q111
	CNT	PACAP	CNT	PACAP		CNT	PACAP	CNT	PACAP
	0.901	0.877	0.431	0.697		0.806	0.847	0.461	0.781
	0.908	0.829	0.392	0.779		0.821	0.799	0.515	0.751
	0.871	0.895	0.487	0.711		0.875	0.861	0.495	0.796
Mean	0.893333	0.867	0.436667	0.729	Mean	0.834	0.835667	0.490333	0.776
	n3					n4
	Q7		Q111			Q7		Q111
	CNT	PACAP	CNT	PACAP		CNT	PACAP	CNT	PACAP
	0.876	0.911	0.507	0.681		0.854	0.863	0.444	0.841
	0.844	0.849	0.427	0.751		0.803	0.931	0.431	0.799
	0.834	0.878	0.479	0.706		0.818	0.903	0.476	0.795
Mean	0.851333	0.879333	0.471	0.712667	Mean	0.825	0.899	0.450333	0.811667
	total
	Q7		Q111
	CNT	PACAP	CNT	PACAP
	0.893	0.866	0.437	0.729
	0.834	0.836	0.49	0.776
	0.851	0.879	0.471	0.713
	0.825	0.899	0.45	0.812
Mean	0.85075	0.87	0.462	0.7575
Std	0.0301593	0.0264197	0.0233381	0.045111
%	100	102.263	54.305	89.0391
Std(%)	3.54502	3.03675	5.05154	5.95524

## Sheet: Hoechst
	n1						n2
	Q7		Q111				Q7		Q111
	CNT	PACAP	CNT	PACAP			CNT	PACAP	CNT	PACAP
Apoptotic	38	16	131	46		Apoptotic	49	5	163	25
total	371	311	334	307		total	358	373	387	349
ratio	0.102426	0.0514469	0.392216	0.149837		ratio	0.136872	0.0134048	0.421189	0.0716332
%	10.2426	5.14469	39.2216	14.9837		%	13.6872	1.34048	42.1189	7.16332
	n3						n4
	Q7		Q111				Q7		Q111
	CNT	PACAP	CNT	PACAP			CNT	PACAP	CNT	PACAP
Apoptotic	26	18	163	20		Apoptotic	30	4	139	28
total	331	308	319	315		total	346	349	314	344
ratio	0.0785498	0.0584416	0.510972	0.0634921		ratio	0.0867052	0.0114613	0.442675	0.0813953
%	7.85498	5.84416	51.0972	6.34921		%	8.67052	1.14613	44.2675	8.13953
	total
	Q7		Q111
	CNT	PACAP	CNT	PACAP
	10.4	5.1	39	15
	13.7	1.3	42	7
	7.9	5.8	51	6.3
	8.7	1.1	45	8.1
Mean	10.175	3.325	44.25	9.1
Std	2.57083	2.47167	5.12348	4.0025

## Sheet: Cleaved caspase-3
		Q7			Q111
		CNT	PACAP	VIP	CNT	PACAP	VIP
M77.1	N1	1.07455	1.04903	0.723174	1.281	0.94343	0.741713
M65	N2	1.01038	0.839756	0.379357	1.35285	1.01943	0.986026
M85	N3	0.993545	0.751136	0.77377	1.3862	1.02912	0.842333
M66	N4	1.00246	0.834319	0.740285	1.28471	0.511513	0.568815
		1.02023
		Q7			Q111
		CNT	PACAP	VIP	CNT	PACAP	VIP
M77.1	N1	105.324	102.822	70.8831	125.56	92.4719	72.7003
M65	N2	99.0342	82.3101	37.1834	132.602	99.921	96.647
M85	N3	97.384	73.6239	75.8424	135.87	100.871	82.5627
M66	N4	98.2578	81.7772	72.5603	125.923	50.1368	55.7533
		100	85.1334	73.0953	129.989	97.7545	76.9158
		3.61277	12.4446	2.52257	5.08505	4.59946	17.1933

## Sheet: PAC1R_VPAC1R_VPAC2R
		PAC1R							VPAC2R							VPAC1R
		Q7		Q111							Q7	Q111						Q7	Q111
		CNT	PACAP	CNT	PACAP						CNT	CNT						CNT	CNT
M315	N1	1.06588	1.03179	0.789801	0.909357				9.1	N1	0.4286	0.362231				10.1	N1	1.2683	0.761085
	N2	1.16914	0.842281	0.706121	0.851596					N2	0.364717	0.510119					N2	0.890434	0.735224
	N3	1.0983	0.883644	0.853789	1.04848					N3	0.319338	0.462898					N3	1.00199	0.895819
M331	N4	0.999046	0.951862	0.765728	1.44687				9.2	N4	0.337562	0.481422				10.2	N4	1.07077	0.769426
M333	N5	1.0294	0.750995	0.886524	0.885405					N5	0.45595	0.338722					N5	0.930825	0.967283
		1.07235									0.381233							1.03246
		Q7		Q111							Q7	Q111						Q7	Q111
		CNT	PACAP	CNT	PACAP						CNT	CNT						CNT	CNT
M315	N1	99.3958	96.2177	73.6511	84.8001				9.1	N1	112.425	95.0154				10.1	N1	122.842	73.7155
	N2	109.026	78.5451	65.8478	79.4136					N2	95.6675	133.808					N2	86.2436	71.2106
	N3	102.42	82.4022	79.6182	97.774					N3	83.7643	121.421					N3	97.0484	86.7652
M331	N4	93.1638	88.7637	71.4062	134.925				9.2	N4	88.5448	126.28				10.2	N4	103.711	74.5234
M333	N5	95.9946	70.0323	82.6708	82.5664					N5	119.599	88.849					N5	90.1557	93.6869
		100	83.1922	74.6388	95.8957						100	113.075						100	79.9803
		6.13322	9.95121	6.6711	22.9087						15.4278	19.9181						14.4081	9.74472

## Sheet: PERK 
		Q7						Q111											Q7						Q111											Q7			Q111
		CNT	5	15	30	1H	6H	CNT	5	15	30	1H	6H						CNT	5	15	30	1H	6H	CNT	5	15	30	1H	6H						CNT	PACAP	VIP	CNT	PACAP	VIP
M46	N1	0.820146	1.16549	1.60096	0.804924	0.553159	0.6661	0.339454	0.446759	0.850539	0.292583	0.458672	0.217437				M45	N1	1.16564	1.38347	1.2231	0.819251	0.333404	1.12043	0.307188	0.533119	0.602358	0.300494	0.396834	0.430928			24H	M322.1	N1	0.999464	0.867445	0.528099	0.163421	0.217703	0.319279
M54	N2	0.672426	1.24282	2.20008	1.77693	1.2368	1.57472	0.300921	0.487942	1.13234	0.626622	0.546098	0.333567				M55	N2	1.0014	0.906619	1.87603	0.695751	0.425181	0.400717	0.488636	0.921365	0.75762	0.681351	0.580177	0.318855				M328	N2	0.998726	0.92384	0.882793	0.428765	0.351197	0.275818
M61	N3	0.66408	0.789913	2.11828	1.94617	1.27758	1.43828	0.386102	0.704039	1.52524	0.846515	1.24138	0.624824				M130	N3	1.00786	1.69476	1.98741	1.17466	0.740534	0.869214	0.552377	0.494239	0.56473	0.367499	0.352881	0.218253					N3	1.26007	0.662991	0.847635	0.220768	0.318568	0.273396
M342	N5	1.02689	1.66844	3.99954	3.36448	1.01153	0.887789	0.357223	0.477086	0.548228	1.16842	0.286707	0.237209				M340	N5	1.13729	0.795918	0.869434	1.84173	1.00755	0.890011	0.239956	0.162975	0.567792	0.339049	0.296037	0.257938				M334.1	N4	1.01094	0.798113	0.717904	0.40836	0.409038	0.535713
		0.795885																	1.07805																	1.0673
		Q7						Q111											Q7						Q111
		CNT	5	15	30	1H	6H	CNT	5	15	30	1H	6H						CNT	5	15	30	1H	6H	CNT	5	15	30	1H	6H						Q7			Q111
M46	N1	103.048	146.44	201.154	101.136	69.5025	83.693	42.6512	56.1337	106.867	36.762	57.6304	27.3201				M45	N1	108.125	128.331	113.455	75.994	30.9266	103.931	28.4948	49.4523	55.875	27.874	36.8105	39.973						CNT	PACAP	VIP	CNT	PACAP	VIP
M54	N2	84.4879	156.156	276.432	223.265	155.399	197.858	37.8096	61.3081	142.275	78.7327	68.6152	41.9115				M55	N2	92.8901	84.0983	174.022	64.5381	39.44	37.1706	45.3261	85.4661	70.2771	63.2024	53.8174	29.5771			24H	M139	N1	93.6441	81.2747	49.4799	15.3116	20.3975	29.9147
M61	N3	83.4392	99.2497	266.155	244.529	160.523	180.714	48.5123	88.4599	191.64	106.362	155.975	78.5069				M130	N3	93.4895	157.207	184.353	108.962	68.6922	80.6286	51.2387	45.8458	52.3845	34.0893	32.7333	20.2452				M326	N2	93.575	86.5586	82.7128	40.1729	32.9052	25.8426
M342	N5	129.025	209.634	502.528	422.735	127.094	111.547	44.8838	59.9441	68.8828	146.808	36.0237	29.8044				M340	N5	105.496	73.8296	80.649	170.839	93.4606	82.5577	22.2584	15.1177	52.6686	31.4503	27.4605	23.9264					N3	118.062	62.1186	79.4187	20.6847	29.848	25.6157
																																		M334	N4	94.7192	74.7788	67.2636	38.2611	38.3246	50.1933
		100	152.87	311.567	247.916	128.13	143.453	43.4642	66.4615	127.416	92.1661	79.5611	44.3857						100	110.866	138.12	105.083	58.1298	76.072	36.8295	48.9705	57.8013	39.154	37.7054	28.4304
		21.3433	45.2748	131.598	132.571	41.758	54.5819	4.4771	14.8282	52.2619	46.3225	52.7111	23.6236						7.11106	45.4642	57.1252	53.3889	27.0413	25.6655	15.313	35.2678	10.2493	17.6197	13.9465	4.70045
																																				100	76.1827	69.7187	28.6076	30.3688	32.8916
																																				0.641586	5.90033	16.6301	13.8348	9.19412	13.0433

## Sheet: PAKT
		Q7						Q111										Q7						Q111										Q7			Q111
		CNT	5	15	30	1H	6H	CNT	5	15	30	1H	6H					CNT	5	15	30	1H	6H	CNT	5	15	30	1H	6H					CNT	PACAP	VIP	CNT	PACAP	VIP
M46	N1	0.977604	1.06367	1.50143	1.10767	1.08253	0.946725	1.61243	2.24319	2.2387	1.66473	1.63444	1.41374			M49	N1	1.0428	1.18492	0.68837	0.788166	1.27693	0.492101	1.69871	2.67109	2.01024	3.62373	3.3258	1.71825		24H	M139	N1	0.999429	0.723698	0.575647	1.67568	1.69132	1.75737
M54	N2	1.02595	1.43775	1.06298	1.37841	0.875926	1.26824	1.54331	2.83291	2.56582	3.48197	2.40543	2.1402			M87	N2	1.09343	0.757844	1.08796	0.910557	0.645337	1.01527	1.58446	1.21556	1.08547	1.37947	0.995987	1.64303			M326	N2	1.09248	1.12599	1.0003	1.69511	1.61744	1.43683
M61	N3	1.03722	1.19261	2.13305	1.94331	0.951266	0.573018	1.3816	1.53027	2.91875	2.83663	2.02893	1.45853			N131	N3	1.06113	0.95541	0.694474	0.723832	0.464103	0.607656	1.5485	2.12402	2.18336	2.04139	2.03669	1.92044				N3	1.019	0.8931	0.817361	1.24163	1.15498	0.853704
M342	N4	1.00161	10.7516	2.50602	2.6804	1.74276	0.205253	1.7837	2.18923	3.15622	3.35795	0.948219	0.225568			M330	N4	0.92826	1.34752	1.1962	0.896464	0.740804	0.414332	1.50359	1.00858	1.43584	1.51563	1.3988	0.941456			M334.2	N4	1.01942	1.11082	1.05012	1.71307	2.02107	1.55357
		1.0106																1.03141																1.03258
		Q7						Q111										Q7						Q111
		CNT	5	15	30	1H	6H	CNT	5	15	30	1H	6H					CNT	5	15	30	1H	6H	CNT	5	15	30	1H	6H					Q7			Q111
M46	N1	96.7353	105.251	148.569	109.605	107.118	93.6798	159.553	221.967	221.522	164.727	161.73	139.892			M49	N1	101.105	114.884	66.7409	76.4166	123.805	47.7116	164.699	258.975	194.902	351.339	322.452	166.593					CNT	PACAP	VIP	CNT	PACAP	VIP
M54	N2	101.519	142.268	105.184	136.396	86.6741	125.494	152.713	280.321	253.891	344.546	238.021	211.776			M87	N2	106.014	73.4766	105.483	88.2829	62.5686	98.4355	153.621	117.854	105.241	133.746	96.5658	159.3		24H	M139	N1	96.7893	70.0863	55.7483	162.281	163.795	170.192
M61	N3	102.635	118.01	211.068	192.294	94.1291	56.701	136.711	151.422	288.814	280.688	200.765	144.324			N131	N3	102.882	92.6317	67.3326	70.179	44.9971	58.9152	150.135	205.934	211.687	197.923	197.467	186.196			M326	N2	105.801	109.046	96.8737	164.162	156.641	139.15
M342	N4	99.1111	1063.89	247.974	265.229	172.449	20.3101	176.5	216.627	312.312	332.274	93.8276	22.3203			M330	N4	89.9994	130.648	115.977	86.9166	71.8245	40.1715	145.781	97.7867	139.212	146.947	135.621	91.2787				N3	98.6843	86.4919	79.157	120.245	111.854	82.6767
																																M334	N4	98.7254	107.577	101.699	165.901	195.73	150.455
		100	121.843	178.199	175.881	115.093	74.0462	156.369	217.584	269.135	280.559	173.586	129.578					100	102.91	88.8833	80.4488	75.7987	61.3085	153.559	170.138	162.761	207.489	188.026	150.842
		2.6266	18.8034	63.6608	68.8091	39.1596	45.5366	16.4842	52.7047	39.7947	82.028	61.624	78.7075					6.96912	25.0649	25.5886	8.65896	33.8828	25.9216	8.08957	75.5903	49.2948	99.8124	98.7774	41.301
																																		100	93.3004	83.3694	164.115	157.005	135.618
																																		4.74373	22.0817	25.2522	1.81079	20.8126	15.7107

## Sheet: c-fos
		Q7			Q111
		CNT	PACAP	VIP	CNT	PACAP	VIP
M204	N1	0.898735	1.57211	1.4369	0.703925	1.30411	0.807823
M195	N2	0.997695	1.69486	1.63109	0.875722	1.12946	0.614893
M171	N3	1.00265	0.967805	1.02026	0.51958	2.12707	1.38923
M211	N4	0.999978	0.650427	0.422448	0.851297	1.14078	1.10767
M323	N5	1.04613	1.39841	1.18165	0.853247	1.03551	0.881067
		0.989037
		Q7			Q111
		CNT	PACAP	VIP	CNT	PACAP	VIP
M204	N1	90.8697	158.954	145.283	71.1728	131.857	81.6778
M195	N2	100.875	171.365	164.917	88.543	114.198	62.1709
M171	N3	101.376	97.8533	103.157	52.534	215.065	140.463
M211	N4	101.106	65.7637	42.7131	86.0733	115.343	111.995
M323	N5	105.773	141.391	119.475	86.2706	104.699	89.0833
		100	127.065	115.109	76.9187	136.232	97.0779
		6.27703	47.3606	53.5905	7.97389	11.2804	30.1012

## Sheet: egr1
		Q7			Q111
		CNT	PACAP	VIP	CNT	PACAP	VIP
MC5	N1	1.26007	1.12006	0.727093	0.772792	1.15236	0.567947
M217	N2	1.21471	1.50307	0.869578	0.546843	1.69093	1.16881
M203	N3	0.640867	3.31828	1.99235	1.07817	1.70561	1.50664
M324	N4	1.07103	0.758493	0.775681	0.841587	1.00829	0.911165
M341	N5	1.44489	0.898087	1.23906	0.355204	1.7217	1.33262
		1.12631
		Q7			Q111
		CNT	PACAP	VIP	CNT	PACAP	VIP
M204	N1	111.876	99.4447	64.5551	68.6125	102.312	50.4253
M195	N2	107.848	133.45	77.2057	48.5515	150.129	103.773
M171	N3	56.8995	294.614	176.892	95.7259	151.433	133.767
M211	N4	95.0919	67.343	68.869	74.7205	89.5214	80.8979
M323	N5	128.285	79.7369	110.01	31.5369	152.861	118.317
		100	94.9937	99.5062	63.8295	129.251	97.4359
		13.6911	28.8447	20.5811	19.6924	32.5293	32.7094

## Sheet: CBP
		Q7			Q111
		CNT	PACAP	VIP	CNT	PACAP	VIP
MC5	N1	0.761416	1.41821	1.41043	0.936386	1.72847	1.37209
M223	N2	0.785344	0.481938	0.447503	0.839741	1.09343	0.550687
M203	N3	0.439787	1.13033	0.560921	0.753671	1.18871	0.881834
M332	N4	0.741132	1.01282	1.44009	0.907799	1.04044	1.27012
M341	N5	1.15705	0.615251	0.833156	0.339639	1.4755	0.503043
		0.776946
		Q7			Q111
		CNT	PACAP	VIP	CNT	PACAP	VIP
MC5	N1	98.0012	182.536	181.535	120.521	222.47	176.601
M223	N2	101.081	62.0299	57.5977	108.082	140.734	70.8784
M203	N3	56.6047	145.484	72.1957	97.0043	152.998	113.5
M332	N4	95.3904	130.359	185.353	116.842	133.914	163.476
M341	N5	148.923	79.1884	107.235	43.7147	189.91	64.7462
		100	119.92	120.783	97.233	168.005	117.84
		25.4889	54.3958	61.768	36.096	42.0151	59.3159

## Sheet: BDNF
		Q7			Q111
		CNT	PACAP	VIP	CNT	PACAP	VIP
M77.2	N1	1.00525	0.726258	0.771735	0.897416	1.90791	1.84098
M78.2	N2	1.09367	1.15893	1.17208	0.925783	1.34732	0.903378
M83	N3	1.01609	0.877636	0.595088	0.737653	1.20431	0.760751
M103	N4	0.804794	0.858767	0.72835	0.830098	1.43725	0.584911
M197	N5	1.00045	0.500324	0.562688	0.770766	0.953001	0.741998
		0.984051
		Q7			Q111
		CNT	PACAP	VIP	CNT	PACAP	VIP
M77.2	N1	102.154	73.8029	78.4243	91.196	193.883	187.082
M78.2	N2	111.14	117.771	119.108	94.0788	136.916	91.8019
M83	N3	103.256	89.186	60.4733	74.9609	122.383	77.3081
M103	N4	81.7838	87.2685	74.0155	84.3552	146.055	59.4391
M197	N5	101.666	50.8433	57.1807	78.3258	96.8447	75.4024
		100	83.7743	77.8403	84.5833	139.216	75.9879
		12.3922	27.9556	26.2641	7.06992	39.8539	13.2417

[truncated: 6 more sheets: inhibitors_BDNF, inhibitors_cleavedcaspase3, STR R61, CTX R61, motor test, R61 treated]
